# Supplementary material for: Yellow Rust Epidemics Worldwide Were Caused by Pathogen Races from Divergent Genetic Lineages
Source: Front Plant Sci. 2017 Jun 20;8:1057. doi: 10.3389/fpls.2017.01057 (PMC5477562; doi:10.3389/fpls.2017.01057)
Supplement: Table S3 — Molecular genotyping profiles of representative P. striiformis isolates of worldwide emerging lineages prevalent during 2009–2015. [file Table3.XLS]

## Sheet: TbS3_Reference_geotypes_rev (2)
Table S3. Molecular genotypng profiles of representative P. striiformis isolates of worldwide emerging lineages prevalent during 2009-2015.
Lineage	Synonymous names	Representative isolate	Virulence phenotype	SCAR test for PstS1 and PstS2***	Microsatellite genotype****																																Woldwide genetic cluster*****
					NRJO4		NRJO24		NRJN12		NRJN8		NRJN13		NRJN3		NRJN11		NRJN6		NRJO21		NRJN10		NRJO18		NWU-6		NRJO20		NRJN4		NRJN9		NRJN5
PstS0*	NW European races	DK11_09	-,-,3,4,-,6,-,-,-,-,-,-,-,25,-,32,-,AvS,-	-	199	202	275	293	196	196	307	307	147	147	340	340	176	178	318	318	170	170	221	224	337	357	210	210	284	284	255	255	332	334	226	230	NW European population
PstS1**	Aggressive strain 1	AR00-05sp1	-,2,-,-,-,6,7,8,9,-,-,-,-,25,-,-,-,AvS,-	PstS1	199	202	275	293	196	196	304	307	147	150	338	338	174	182	318	318	170	179	224	227	331	337	210	210	287	287	255	257	332	332	226	228	East African population
PstS2	Aggressive strain 2	AZ07a_10	-,2,-,-,-,6,7,8,9,-,-,-,-,25,-,-,-,AvS,-	PstS2	199	202	275	293	196	196	304	307	147	150	338	338	174	182	318	318	170	179	224	227	331	337	210	210	287	287	255	257	332	332	226	228	East African population
PstS3	Mediterranean strain	SY06_09	-,-,-,-,-,6,7,8,-,-,-,-,-,-,-,-,-,AvS,-	-	199	205	284	293	196	196	304	307	147	150	338	338	174	182	318	318	170	179	224	227	331	337	210	210	287	287	255	257	332	332	226	228	North African Population
PstS4	Triticale aggressive	DK06_11	-,2,-,-,-,6,7,8,-,10,-,-,24,-,-,-,-,-,-	-	199	205	272	284	196	196	304	307	147	150	338	338	172	182	315	318	170	176	224	224	331	337	210	210	287	287	255	257	332	332	226	228	East African population
PstS5	-	TJ05a_10	1,2,3,4,-,6,-,-,9,-,-,-,-,25,-,32,-,AvS,Amb	-	199	199	293	293	196	196	307	307	147	147	336	340	176	182	315	318	170	170	221	224	357	357	210	210	284	287	255	255	332	332	222	226	Close to recombinant Himalayan population
PstS6	-	ET08_10	1,2,-,-,-,6,7,-,9,-,-,17,-,-,27,-,-,AvS,-	-	205	205	290	290	196	196	307	307	147	147	_	_	176	178	318	318	170	176	227	227	337	337	210	210	287	290	257	257	332	332	228	228	East African population
PstS7	Warrior	DK09_11	1,2,3,4,-,6,7,-,9,-,-,17,-,25,-,32,Sp,AvS,Amb	-	199	199	284	293	196	196	307	316	147	150	336	336	176	182	315	318	170	170	224	224	331	331	210	210	284	287	255	255	332	332	226	226	Close to recombinant Himalayan population
PstS8	Kranich	SE12a_11	1,2,3,-,-,6,7,8,9,-,-,17,-,25,-,32,-,AvS,Amb	-	199	199	284	293	196	196	307	307	147	147	336	340	176	180	315	318	170	170	221	224	331	331	210	210	287	287	253	255	332	332	222	226	Close to recombinant Himalayan population
PstS9	-	UZ195_13	1,2,3,4,-,6,-,-,9,-,-,-,-,25,27,32,-,AvS,Amb	-	199	199	290	296	196	196	307	307	147	147	336	340	176	182	318	318	170	170	224	224	357	357	210	210	287	287	253	255	332	332	226	226	Close to recombinant Himalayan population
PstS10	Warrior(-)	DK72_14	1,2,3,4,-,6,7,-,9,-,-,17,-,25,-,32,Sp,AvS,-	-	199	202	275	284	196	196	307	307	147	150	336	336	176	176	315	318	170	170	224	224	331	337	210	210	284	287	255	255	332	334	226	230	Close to recombinant Himalayan population
* Represents the clonal NW European lineage and represent several races prevalent previously in NW Europe.
** PstS1 is represented by a North American isolate from 2000 (Hovmøller et al., 2008).
*** PstS1 and PstS2 are differentiated by the use of SCAR markers (Walter et al., 2016).
**** Variation for few loci possible for variants within a lineage.
***** Information based on comparison of genotypic profile with genotypic data published in Ali et al. (2014a), Hovmoller et al. (2016), Thach et al. (2016) and Walter et al. (2016).
