# Supplementary material for: Yellow Rust Epidemics Worldwide Were Caused by Pathogen Races from Divergent Genetic Lineages
Source: Front Plant Sci. 2017 Jun 20;8:1057. doi: 10.3389/fpls.2017.01057 (PMC5477562; doi:10.3389/fpls.2017.01057)
Supplement: Table S6 — Overview of Yr resistance genes deployment across different geographical regions worldwide, considering epidemics associated with deployment of various varieties. [file Table6.XLS]

## Sheet: Table S6
				Table S6. Overview of Yr resistance genes deployment across different geographical regions worldwide, considering epidemics associated with deployment of various varieties.
				Yr resistance gene	Geographical regions	Years of deployment	Notable varieties	References
				Yr2	Europe	1950-1960s	Heines VII	De Vallaveille-Pope et al. (2012), Hovmoller et al. (2001)
					South Asia	1960s-1970s	Kalyansona, Sonalika	Singh & Johnson (1988)
					West Asia, North Africa, East Africa	1970s-1980s	Arz, Quds, Sonalika	Bahri et al. (2009) Singh et al. (1990)
				Yr6	Europe	1970s-1990s	Haven, Hunter, Lynx, Recital, Austerliz	De Vallaveille-Pope et al. (2012), Hovmoller et al. (2001)
					South Asia	1970s-1980s	Blue Silver, Sandal, Pari73	Qamar et al. (2014)
					West Asia, North Africa, East Africa	1990s-2000s	Karim, Razzak, Vitron	Bahri et al. (2009)
				Yr7	Europe	1970s-1980s	Lee, Talent	De Vallaveille-Pope et al. (2012), Hovmoller et al. (2001)
					South Asia	1980s-1990s	Pak-81, Pavon, Barani 83	Qamar et al. (2014)				Ani 435, Ani591, Ani 352, Nairi (Armania), Mtshketskaya 1 (Georgia) Ekinchi (Azerbaijan), Bermet (Kyrgyzstan), (Turkmenbashi (Turkmenistan), Shiroudi, MV 17, Falat (Iran), Seri 82 (Turkey)
					West Asia, North Africa, East Africa	1980s-1990s	Seri 82	Badebo et al. (1990)
				Yr9	Europe	1990s	Brigadier, Clement, Sleipner, Haven	De Vallaveille-Pope et al. (2012), Hovmoller et al. (2001)
					South Asia	1985-1990s	Annapurna 1, Pirsabak-85, Mexi-Pak	Singh et al. (2004), Duveillier et al., (2007), Bahri et al. (2011), Karki et al. (2004)
					West Asia, North Africa, East Africa	1970s-1990s	Ani 435, Ani591, Ani 352, Nairi, Mtshketskaya 1, Ekinchi, Bermet, Turkmenbashi, Shiroudi, MV 17, Falat, Seri 82, Tebica	Nazari et al. (2008), Bahri et al. (2009)
				Yr17	Europe	1995-2000	Audace, Brigadier, Hussar, Lynx, Pernel	De Vallaveille-Pope et al. (2012), Hovmoller et al. (2001), Bayles et al. (2000)
					South Asia	2010-present	Atta-Habib, Siran	Swati and Ali (2015)
					West Asia, North Africa, East Africa	Not deployed widely	-	-
				Yr27	Europe	Not deployed widely	-	-
					South Asia	1990s-2005	Inqilab-91, Nepal 297, PBW343	Singh et al. (2004)
					West Asia, North Africa, East Africa	1990-2005	Lori 292, Zarin, Tajan, Chamran, Shirudi, Chan 8, Seri 82, Kubsa, Galema,Imam, Attila	McDonald et al. (2004), Nazari et al. (2008)
				Yr32	Europe	2000s	Hereward, Kraka, Robigus, Tulsa,Toisondor	De Vallaveille-Pope et al. (2012), Hovmøller 2007
					South Asia	Not deployed widely	-	-
					West Asia, North Africa, East Africa	Not deployed widely	-	-
				Literature cited in this table
				Badebo, A. Stubbs, R.W., van Ginkel, M. and Getinet, Gebeyehu (1990). Identification of resistance genes to Puccinia striformis in seedlings of Ethiopian and CIMMYT ommon wheat varieties and lines. Netherlands Journal of Plant Pathology 96:199–210.
				Bahri, B., Leconte, M., Ouffroukh, A., de Vallavieille-Pope, C., and Enjalbert, J. (2009). Geographic limits of a clonal population of wheat yellow rust in the Mediterranean region. Molecular Ecology 18, 4165-4179.
				Bahri, B., Shah, S.J.A., Hussain, S., Leconte, M., Enjalbert, J., and de Vallavieille-Pope, C. (2011). Genetic diversity of wheat yellow rust population in Pakistan and its relationship with host resistance. Plant Pathology 60, 649-660.
				Bayles, R.A., Flath, K., Hovmoller, M.S., Vallavieille-Pope, C.d., and (2000). Breakdown of the Yr17 resistance to yellow rust of wheat in northern Europe. Agronomie 20 (7), 805-811.
				De Vallavieille-Pope, C., Ali, S., Leconte, M., Enjalbert, J., Delos, M., and Rouzet, J. (2012). Virulence dynamics and regional structuring of Puccinia striiformis f. sp. tritici in France between 1984 and 2009. Plant Disease 96, 131-140.
				Duveiller, E., Singh, R.P., and Nicol, J.M. (2007). The challenges of maintaining wheat productivity: pests, diseases, and potential epidemics. Euphytica 157, 417-430.
				Hovmøller, M.S. (2001). Disease severity and pathotype dynamics of Puccinia striiformis f.sp. tritici in Denmark. Plant Pathology 50, 181-189.
				Hovmøller, M.S. (2007). Sources of seedling and adult plant resistance to Puccinia striiformis f. sp. tritici in European wheats. Plant Breeding 126, 225-233.
				Karki, C.B., Sharma, S., and Duveiller, E. (2004). "Yellow rust of wheat in Nepal: An overview", in: 2nd Regional Conference on Yellow Rust in the Central and West Asia and North Africa (CWANA) Region. (Islamabad, Pakistan: ICARDA).
				McDonald, D., McIntosh, R., Wellings, C. et al. Euphytica (2004) 136: 239. doi:10.1023/B:EUPH.0000032709.59324.45
				Nazari, K. C.R. Wellings, R.F. Park 2008. Characterization of seeedling resistance to rust diseases in wheat cultivars from Central Asia and the Caucasus.
				Qmar, M, S.D.Ahmed, M.A. Rabbani, Z.A. Shinwari, M. Iqbal. 2014. Determination of rust resistance genes in Pakistani bread wheats. 46: 613-617.
				Singh, R.P., William, H.M., Huerta-Espino, J., and Rosewarne, G. (2004). Wheat rust in Asia: meeting the challenges with old and new technologies. In proceedings of the 4th International Crop Science Congress; 26 Sep - 1 Oct 2004; Brisbane, Australia. Available at: . http://www.cropscience.org.au/icsc2004/symposia/3/7/141_singhrp.htm
				Swati, Z.A., and Ali, S. (2015). Wheat variety - Ghanimat-e-IBGE. Pakistan patent application.
